# Supplementary material for: Substrate Charge Transfer Induced Ferromagnetism in MnSe/SrTiO3 Ultrathin Films
Source: Nanomaterials (Basel). 2024 Aug 16;14(16):1355. doi: 10.3390/nano14161355 (PMC11356950; doi:10.3390/nano14161355)
Supplement: Supplementary file 1 [file nanomaterials-14-01355-s001.zip]

Archive with 1 entries (1 files):
- nanomaterials-3097005-supplementary.pdf
